# Supplementary material for: Small-molecule active pharmaceutical ingredients of approved cancer therapeutics inhibit human aspartate/asparagine-β-hydroxylase
Source: Bioorg Med Chem. 2020 Oct 15;28(20):115675. doi: 10.1016/j.bmc.2020.115675 (PMC7588595; doi:10.1016/j.bmc.2020.115675)
Supplement: Supplementary data 1 [file mmc1.xlsx]

## Sheet: AspH-inhibitior screening
No.	384 RowColumn	384 Row	384 Column	Small Compound name	MW (Da)
1	a1	a	1	empty
2	a2	a	2	empty				Plate 1 - compound map:
3	a3	a	3	Galiellalactone	194.23					1	2	3	4	5	6	7	8	9	10	11	12	13	14	15	16	17	18	19	20	21	22	23	24
4	a4	a	4	SR1 HCl	429.542				A	empty	empty	Galiellalactone	SR1 HCl	VER 155008	BAY 73-4506_Regorafenib	RDEA119_Refametinib	Brivanib	GSK2126458	MGCD0103_Mocetinostat	BIBF 1120_Nintedanib	FK 506_Tacrolimus	RD162	4-hydroxytamoxifen	AVN944	PF-04708671	AV-951 (Tivozanib)	Camptothecin	AZD1480	Docetaxel	MLN8237_Alisertib	Finasteride	pyridine-2,4-dicarboxylic acid	pyridine-2,4-dicarboxylic acid
5	a5	a	5	VER 155008	556.404				B	empty	empty	Clomifene citrate	Idelalisib	Tetramisole HCl	Raloxifene	1-methyl-D-tryptophan, 95%	Carmustine	CUDC-101	Cladribine	Tubastatin A HCl	Exemestane	CHIR-258 (Dovitinib)	Mitomycin	Nelarabine	Carboplatin	(R)-Flurbiprofen (Tarenflurbil)	Mitoxantrone	Allopurinol	Thioguanine	Dacarbazine	Altretamine	pyridine-2,4-dicarboxylic acid	pyridine-2,4-dicarboxylic acid
6	a6	a	6	BAY 73-4506_Regorafenib	482.82				C	empty	empty	Ridaforolimus	YM155	BIRB 796 (Doramapimod)	PHA-739358 (Danusertib)	VX-11e	PCI-32765_Ibrutinib	ABT-263 (Navitoclax)	CPI-613	BI 2536	GSK 269962	MDV3100_Enzaluamide	Prednisone	AZD8055	Enzastaurin	OSI-027	Rapamycin (sirolimus)	MK-4827, HCl salt	HA-1077 (Fasudil)	PIK-75 HCl	Flutamide	pyridine-2,4-dicarboxylic acid	pyridine-2,4-dicarboxylic acid
7	a7	a	7	RDEA119_Refametinib	572.338				D	empty	empty	Busulfan	Cyclophosphamide	Quinacrine HCl	Ifosfamide	Aspirin (Acetylsalicylic Acid)	Anastrozole	Iniparib (BSI-201, IND-71677)	Mitotane	TGX-221	Oxaliplatin	ABT-751	Methotrexate	PF4800567 hydrochloride	Pralatrexate	Tandutinib	Mercaptopurine	Procarbazine hydrochloride	Floxuridine	Gemcitabine hydrochloride	Uracil mustard	pyridine-2,4-dicarboxylic acid	pyridine-2,4-dicarboxylic acid
8	a8	a	8	Brivanib	441.463				E	empty	empty	PX-866_Sonolisib	I-BET151 (GSK1210151A)	MK1775	Motesanib Diphosphate (AMG-706)	Epothilone B (Patupilone)	LY2603618_Rabusertib	AT9283	ABT-869_Linifanib	RAF265	AT 101	FK-866 HCl_Daporinad	Estramustine sodium phosphate	AZD4547	Bexarotene	PF-04691502	Lapatinib, di-p-toluenesulfonate salt	AC220_Quizartinib	Dasatinib	PLX4032_Vemurafenib	Pilocarpine	pyridine-2,4-dicarboxylic acid	pyridine-2,4-dicarboxylic acid
9	a9	a	9	GSK2126458	505.5				F	empty	empty	Pemetrexed	Letrozole	Arsenic(III) oxide	Clofarabine	Masitinib	Fludarabine phosphate	Bicalutamide	Erlotinib hydrochloride	Rofecoxib (Vioxx)	Topotecan hydrochloride	FG-4592	Pemetrexed, Disodium salt, Heptahydrate	GSK 650394	Mechlorethamine hydrochloride	XAV-939	Methoxsalen	Pomalidomide	Cytarabine hydrochloride	Megestrol acetate	Tretinoin	pyridine-2,4-dicarboxylic acid	pyridine-2,4-dicarboxylic acid
10	a10	a	10	MGCD0103_Mocetinostat	396.454				G	empty	empty	LY 333531 mesylate_Ruboxistaurin	Lestaurtinib	Plerixafor	LY2784544_Gandotinib	Everolimus	KX2-391	XL880 (Foretinib)	LY2157299	MGCD-265	PF 431396	Bimatoprost	Goserelin acetate	Dacomitinib (monohydrate) (PF-00299804)	Cisplatin aq	BMS-754807	Axitinib	INK128	Nilutamide	NVP-LDE225 (Diphosphate salt)	Metformin hydrochloride aq	pyridine-2,4-dicarboxylic acid	pyridine-2,4-dicarboxylic acid
11	a11	a	11	BIBF 1120_Nintedanib	539.636				H	empty	empty	Pravastatin	Zoledronic acid	Valproic acid	Enzalutamide	Olaparib	Lomustine	CYT-387_Momelotinib	Thalidomide	Roscovitine_Selicilib	Dexrazoxane	Amonafide	Lenalidomide	Lomeguatrib	Celecoxib	Indibulin	Lenvatinib	Bortezomib	Pazopanib hydrochloride	Crizotinib	Vandetanib	pyridine-2,4-dicarboxylic acid	pyridine-2,4-dicarboxylic acid
12	a12	a	12	FK 506_Tacrolimus	804.031				I	empty	empty	Sotrastaurin	Panobinostat	ABT-199	AZD2014	PKC412_Midostaurin	AS703026_Pimasertib	LY2228820 (CP868569)	JNJ 26854165 (Serdemetan)	TAK-901	AZ 3146	2-methoxyestradiol (Panzem)	Doxorubicin	EMD1214063	NVP-BEZ235_Dactolisib	GSK2636771	Irinotecan	INCB018424 (free base, Ruxolitinib)	AZD6244 (Selumetinib)	Atorvastatin Ca	S-trityl-L-cysteine, 40 mM	pyridine-2,4-dicarboxylic acid	pyridine-2,4-dicarboxylic acid
13	a13	a	13	RD162	476.45				J	empty	empty	Prednisolone	Aminolevulinic acid hydrochloride	Chloroquine diphosphate	Azacitidine	Vismodegib	Trifluridine	OSI-906_Linsitinib	Pentostatin	Tasocitinib_Tofacitinib	Pipobroman	17-DMAG (Alvespimycin)	Sunitinib	Stattic	Imatinib	Vatalanib	Erismodegib	Fluorouracil	Vemurafenib	Temozolomide	Ixazomib citrate	pyridine-2,4-dicarboxylic acid	pyridine-2,4-dicarboxylic acid
14	a14	a	14	4-hydroxytamoxifen	387.523				K	empty	empty	AG-014699_Rucaparib	Canertinib	Tubacin	PF-2341066 (Crizotinib)	Homoharringtonine	Obatoclax Mesylate (GX15-070)	Nutlin-3	BIIB021	TAK-733	PF670462	DCC-2036_Rebastinib	Idarubicin HCl	XL184_Cabozantinib	Simvastatin	MLN4924	CI-994_Tacedinaline	Dabrafenib Mesylate	Abitrexate/Methotrexate	NVP-AUY922	Vorinostat	pyridine-2,4-dicarboxylic acid	pyridine-2,4-dicarboxylic acid
15	a15	a	15	AVN944	477.521				L	empty	empty	Deferoxamine mesylate	Tamoxifen citrate	Methylprednisolone	Temsirolimus	AP24534 (Ponatinib)	Epirubicin hydrochloride	CAL-101	Teniposide	Bosutinib	Fulvestrant	ABT-888 (Veliparib)	Triethylenemelamine	Belinostat (PXD101)	Osimertinib	ZSTK474	Bleomycin sulfate	Amifostine	Imiquimod	Streptozocin	Lapatinib	pyridine-2,4-dicarboxylic acid	pyridine-2,4-dicarboxylic acid
16	a16	a	16	PF-04708671	390.414				M	empty	empty	PF 477736	Lasofoxifene	Carfilzomib	Crenolanib	Toremifene citrate	Vincristine Sulfate (Oncovin)	AT-406	UCN-01	(5Z)-7-Oxozeaenol	CHR 2797_Tosedostat	GDC-0980	PD-0332991	MK-2206	Anagrelide	BMS-911543	Nilotinib	GSK1120212_Trametinib	Clafen (Cyclophosphamide, Endoxan)	ARRY-162_MEK-162	Gefitinib	pyridine-2,4-dicarboxylic acid	pyridine-2,4-dicarboxylic acid
17	a17	a	17	AV-951 (Tivozanib)	454.867				N	empty	empty	Thio-TEPA	Paclitaxel	Melphalan	Melphalan hydrochloride	Tipifarnib (Zarnestra)	Cobimetinib	Dinaciclib (SCH727965)	Ceritinib	GDC-0941_Pictilisib	Abiraterone	Decitabine (Dacogen)	Ixabepilone	Entinostat	Daunorubicin hydrochloride	DMSO	Dactinomycin	Chlorambucil	Valrubicin	Bendamustine hydrochloride	Cabazitaxel	pyridine-2,4-dicarboxylic acid	pyridine-2,4-dicarboxylic acid
18	a18	a	18	Camptothecin	348.358				O	empty	empty	AZD 7762 hydrochloride	BIBW2992 (Tovok)_Afatinib	BI 6727_Volasertib	MK-0752	R406_Tamatinib	BKM-120_Buparlisib	SB 743921	Auranofin	JNJ-26481585_Quisinostat	Mithramycin A	AZD1152-HQPA	Perifosine aq/PBS	GDC-0068	Pazopanib	ARQ 197_Tivantinib	Sorafenib	NVP-BGJ398	Dexamethasone (Decadron)	XL-147	Capecitabine	pyridine-2,4-dicarboxylic acid	pyridine-2,4-dicarboxylic acid
19	a19	a	19	AZD1480	348.77				P	empty	empty	Hydroxyurea	Palbociclib	Aminoglutethimide	Romidepsin	PF-3845	Plicamycin	Varespladib	Vinorelbine tartrate	PAC-1	Alectinib	17-AAG (Tanespimycin, Geldanamycin)	Omacetaxine mepesuccinate	Prima-1 Met	Etoposide	DMSO	Vinblastine sulfate	DMSO	Irinotecan hydrochloride	DMOS	Uridine triacetate	pyridine-2,4-dicarboxylic acid	pyridine-2,4-dicarboxylic acid
20	a20	a	20	Docetaxel	807.89
21	a21	a	21	MLN8237_Alisertib	518.929						100 uM 2,4-PDCA controls:			Columns 23, 24
22	a22	a	22	Finasteride	372.553						DMSO controls:			N17, P17, P19, P21
23	a23	a	23	2,4-Pyridinedicarboxylic acid
24	a24	a	24	2,4-Pyridinedicarboxylic acid				Plate 1 (% conversion):
25	b1	b	1	empty						1	2	3	4	5	6	7	8	9	10	11	12	13	14	15	16	17	18	19	20	21	22	23	24
26	b2	b	2	empty					A			42.5429	34.4862	45.0455	20.7412	48.3966	46.5323	45.9771	47.695	55.9969	50.7814	50.2654	70.984	53.0022	52.2584	44.6644	47.6632	49.8063	52.3379	48.7829	51.2499	3.73547	3.20336	Mean inhibition (2,4-PDCA):				3.57157
27	b3	b	3	Clomifene citrate	405.966				B			22.0494	45.341	46.1338	41.736	46.8338	49.0152	17.117	48.1473	55.8853	51.0466	56.7297	49.0162	50.3076	48.2183	44.8614	63.5525	50.0301	46.3887	49.7995	48.2171	3.81472	3.17671	SD inhibition:				0.307109
28	b4	b	4	Idelalisib	415.42				C			42.3529	62.3006	46.1355	47.7191	33.8379	49.4481	8.09945	50.7891	68.3666	62.4049	53.069	50.8217	49.5944	51.5748	52.0187	57.3372	46.3395	49.2834	55.1017	49.5962	3.53531	3.40958
29	b5	b	5	Tetramisole HCl	240.749				D			43.0019	44.9625	44.5009	46.1171	46.0058	48.6714	46.8302	43.0808	50.4673	45.9668	47.4952	42.7748	50.1409	43.3879	55.1577	46.327	49.6373	49.4088	49.2467	47.4651	4.09631	3.83988	Mean conversion (DMSO):				49.7503
30	b6	b	6	Raloxifene	473.59				E			42.6786	48.0055	47.0933	33.4263	52.2113	73.5149	49.791	38.3706	31.8839	2.2798	48.7561	17.1764	54.9161	52.2421	52.7878	63.3832	58.6427	59.3625	31.3905	48.2737	3.90968	4.04518	SD conversion:				0.608943
31	b7	b	7	1-methyl-D-tryptophan, 95%	218.256				F			41.529	46.5893	46.1409	46.6533	56.7248	47.3851	50.7642	95.898	49.7183	47.5037	48.7796	46.7533	23.0783	45.431	49.7323	49.5419	49.3534	48.7625	56.4514	16.8766	3.50554	4.31888
32	b8	b	8	Carmustine	214.05				G			44.9272	40.3467	45.1517	79.2285	58.1531	48.5544	79.5735	47.3605	15.3385	48.8714	50.6102	59.5711	81.3275	37.3332	50.2074	49.4755	47.4563	47.8815	59.0462	47.4163	3.67435	3.57977	Z':				0.940489
33	b9	b	9	CUDC-101	434.496				H			44.1199	40.6972	42.1293	50.9548	42.6988	45.1898	47.1099	48.2894	48.6654	42.0361	47.7187	47.4319	47.2996	53.5725	28.8037	58.9782	46.6073	49.9206	52.6839	49.8723	3.4716	3.21064
34	b10	b	10	Cladribine	285.69				I			40.2564	29.4224	4.93574	46.1799	7.1326	44.2066	55.9345	34.8864	57.0165	55.3607	47.1509	54.9471	48.1108	47.3769	49.9843	48.9842	47.7607	47.3818	49.558	45.966	3.71174	3.24526	S/N:				67.7104
35	b11	b	11	Tubastatin A HCl	371.865				J			40.9212	40.2971	43.6391	41.6062	44.9384	48.8904	47.5982	44.8133	45.3029	44.6333	52.038	68.3484	45.3545	49.8196	46.2649	50.9481	46.2994	12.1211	47.384	16.3076	3.04555	3.7385
36	b12	b	12	Exemestane	296.4				K			41.8913	76.8508	6.90907	51.6832	46.9781	11.7106	55.8767	47.1392	60.1259	31.2663	49.6748	46.6926	44.5797	56.9663	48.6498	47.7563	39.7755	45.7458	53.3395	48.1323	3.86604	3.65053
37	b13	b	13	CHIR-258 (Dovitinib)	392.438				L			42.9964	18.4127	45.7465	33.2344	79.6571	53.507	47.3122	44.7106	72.163	30.965	46.9733	46.5371	4.83257	34.0453	50.2947	4.32222	48.0636	47.9785	46.8408	64.4949	3.04345	3.59758
38	b14	b	14	Mitomycin	334.33				M			74.8262	47.6857	50.7469	50.9422	15.0614	46.1061	48.3169	48.2958	39.8785	54.2628	48.6242	49.2316	59.5808	49.4868	54.1622	54.5426	49.9213	48.4773	50.3446	66.9921	3.41247	3.46437
39	b15	b	15	Nelarabine	297.271				N			41.5275	46.7038	45.4034	45.9519	80.6967	52.4941	49.1099	69.5074	49.1178	48.9181	47.8267	50.6109	52.4894	62.8904	50.5902	49.7807	48.4261	50.7863	48.4138	53.8007	3.09073	3.6566
40	b16	b	16	Carboplatin	371.25				O			43.1478	60.8961	53.9056	44.2674	44.646	48.9578	55.724	21.8871	53.1457	8.95718	49.2007	50.2893	50.3505	47.8217	52.9576	26.2317	51.6436	49.4797	47.92	47.9538	3.51685	3.42984
41	b17	b	17	(R)-Flurbiprofen (Tarenflurbil)	244.265				P			41.9709	43.4984	44.5697	35.0807	47.1538	9.04438	45.2059	33.3181	48.0347	49.9291	53.8557	50.3096	48.0426	49.9468	49.1979	60.2066	49.4325	50.4328	49.7806	47.8798	3.7024	3.59146
42	b18	b	18	Mitoxantrone	444.49
43	b19	b	19	Allopurinol	136.11
44	b20	b	20	Thioguanine	167.19			Plate 1 (% inhibition):
45	b21	b	21	Dacarbazine	182.18					1	2	3	4	5	6	7	8	9	10	11	12	13	14	15	16	17	18	19	20	21	22	23	24
46	b22	b	22	Altretamine	210.28				A			15.6076	33.0543	10.1881	62.8192	2.93135	6.96847	8.17083	4.45076	-13.527	-2.23285	-1.11546	-45.9815	-7.04202	-5.43135	11.0134	4.51966	-0.121214	-5.60345	2.09485	-3.24745	99.6451	100.797
47	b23	b	23	2,4-Pyridinedicarboxylic acid					B			59.9863	9.54825	7.83153	17.355	6.31567	1.59193	70.6673	3.47118	-13.2855	-2.80718	-15.1139	1.58971	-1.20677	3.31742	10.5869	-29.8887	-0.606008	7.27961	-0.106551	3.32007	99.4735	100.855
48	b24	b	24	2,4-Pyridinedicarboxylic acid					C			16.0191	-27.1777	7.82789	4.39849	34.4582	0.654328	90.1949	-2.24949	-40.3137	-27.4035	-7.18662	-2.32021	0.337565	-3.95105	-4.91226	-16.4296	7.38603	1.01107	-11.5884	0.333603	100.079	100.351
49	c1	c	1	empty					D			14.6135	10.3679	11.3676	7.86762	8.10872	2.3363	6.32351	14.4428	-1.55271	8.19322	4.88337	15.1055	-0.84597	13.7777	-11.7098	7.41317	0.244774	0.739507	1.09059	4.94848	98.8637	99.419
50	c2	c	2	empty					E			15.3137	3.7783	5.75375	35.3496	-5.3294	-51.4622	-0.088273	24.6427	38.6896	102.797	2.15289	70.5387	-11.1865	-5.39598	-6.57767	-29.522	-19.2565	-20.8152	39.7581	3.1976	99.2678	98.9744
51	c3	c	3	Ridaforolimus	990.222				F			17.8032	6.84513	7.81604	6.70644	-15.1034	5.12188	-2.19568	-99.9328	0.069269	4.86504	2.1021	6.48996	57.7582	9.35337	0.0389389	0.451211	0.859538	2.13901	-14.5113	71.1879	100.143	98.3817
52	c4	c	4	YM155	443.301				G			10.4443	20.3634	9.95822	-63.835	-18.1962	2.58959	-64.5822	5.17507	74.5187	1.90324	-1.86208	-21.267	-68.3805	26.8891	-0.989824	0.594977	4.96759	4.04689	-20.1303	5.05414	99.7774	99.9823
53	c5	c	5	BIRB 796 (Doramapimod)	527.669				H			12.1927	19.6045	16.5032	-2.60833	15.2699	9.87573	5.71766	3.16362	2.34922	16.705	4.39942	5.02046	5.30706	-8.27695	45.3598	-19.9829	6.80616	-0.368793	-6.35278	-0.264255	100.216	100.782
54	c6	c	6	PHA-739358 (Danusertib)	474.565				I			20.559	44.02	97.0459	7.7317	92.2886	12.0048	-13.3919	32.1877	-15.7349	-12.1494	5.62906	-11.2537	3.55031	5.13961	-0.50671	1.65891	4.30846	5.12901	0.416477	8.19497	99.6965	100.707
55	c7	c	7	VX-11e	500.355				J			19.1193	20.4709	13.2337	17.636	10.4201	1.86212	4.66025	10.691	9.63079	11.0809	-4.954	-40.2742	9.51905	-0.150139	7.54768	-2.59381	7.47288	81.4861	5.1241	72.4202	101.139	99.6385
56	c8	c	8	PCI-32765_Ibrutinib	440.507				K			17.0186	-58.6861	92.7727	-4.18582	6.00319	82.3749	-13.2668	5.65436	-22.4684	40.0271	0.16342	6.62146	11.197	-15.6262	2.38318	4.31787	21.6004	8.67177	-7.77244	3.50379	99.3623	99.829
57	c9	c	9	ABT-263 (Navitoclax)	974.611				L			14.6255	67.8615	8.67012	35.7652	-64.7631	-8.1351	5.2796	10.9135	-48.5348	40.6796	6.01365	6.95825	97.2693	34.0092	-1.17898	98.3745	3.65247	3.83672	6.30038	-31.9294	101.144	99.9437
58	c10	c	10	CPI-613	388.584				M			-54.3018	4.47076	-2.15818	-2.58103	75.1187	7.89144	3.10397	3.1497	21.3774	-9.7718	2.43862	1.1233	-21.2881	0.570476	-9.55408	-10.3777	-0.37024	2.75654	-1.28689	-37.3371	100.345	100.232
59	c11	c	11	BI 2536	521.666				N			17.8064	6.59719	9.41322	8.22537	-67.0145	-5.94169	1.38685	-42.784	1.36967	1.80219	4.1656	-1.8636	-5.93146	-28.4548	-1.81874	-0.0659716	2.86759	-2.24344	2.89411	-8.77108	101.041	99.8159
60	c12	c	12	GSK 269962	570.61				O			14.2978	-24.1363	-8.99829	11.8732	11.0533	1.71622	-12.9361	60.3376	-7.3527	88.3375	1.19018	-1.16721	-1.29969	4.17643	-6.94548	50.9295	-4.09997	0.585874	3.9635	3.89027	100.118	100.307
61	c13	c	13	MDV3100_Enzaluamide	464.439				P			16.8462	13.5385	11.2186	31.7671	5.62263	88.1486	9.84087	35.5838	3.7152	-0.387273	-8.89038	-1.21124	3.69803	-0.425533	1.19626	-22.6432	0.688113	-1.47804	-0.0656349	4.05057	99.7167	99.9569
62	c14	c	14	Prednisone	358.434
63	c15	c	15	AZD8055	465.554
64	c16	c	16	Enzastaurin	515.617			Plate 1-duplicate (% conversion):
65	c17	c	17	OSI-027	442.904					1	2	3	4	5	6	7	8	9	10	11	12	13	14	15	16	17	18	19	20	21	22	23	24
66	c18	c	18	Rapamycin (sirolimus)	914.18				A			47.7633	30.3865	48.4677	25.5332	50.033	50.1979	43.5356	48.7632	53.2383	53.373	53.1304	73.2017	56.1293	55.7009	51.6931	49.8905	49.013	51.0334	48.515	49.5456	2.18276	2.28926	Mean inhibition (2,4-PDCA):				2.44499
67	c19	c	19	MK-4827, HCl salt	320.396				B			17.9713	48.2173	48.137	44.8752	47.548	48.1052	16.2572	50.205	59.589	50.968	55.493	50.7577	51.3294	47.5209	44.0147	63.0461	49.7255	48.0045	48.1109	45.3019	2.79613	2.71941	SD inhibition:				0.245962
68	c20	c	20	HA-1077 (Fasudil)	364.285				C			47.6563	73.4118	50.6733	51.4846	36.7463	56.7973	7.37996	53.256	72.9066	69.0182	58.2328	51.0423	49.5997	52.2802	53.3418	65.1273	47.2171	45.6726	52.0722	46.9651	2.82516	2.36693
69	c21	c	21	PIK-75 HCl	488.741				D			47.7303	48.1663	47.8143	49.8111	49.0681	50.1385	49.5621	43.183	51.9538	46.445	47.7671	43.421	51.9067	45.0318	56.2759	46.7412	49.3042	49.1291	46.9116	46.7033	2.48039	2.68199	Mean conversion (DMSO):				52.0415
70	c22	c	22	Flutamide	276.215				E			48.7943	51.0585	51.124	38.9287	55.683	75.4835	50.8203	34.8565	35.173	2.64149	55.4045	20.1063	54.8936	52.236	54.5843	62.6483	61.3073	62.5182	29.1518	43.5273	2.52083	2.57718	SD conversion:				2.63089
71	c23	c	23	2,4-Pyridinedicarboxylic acid					F			46.9544	50.2217	49.8646	50.2246	57.732	51.3823	52.0378	58.4745	50.5586	48.6642	49.6694	48.752	24.2181	51.9912	51.7528	51.2485	51.5382	50.3044	48.4382	20.2798	2.88885	2.23011
72	c24	c	24	2,4-Pyridinedicarboxylic acid					G			54.8375	44.0673	49.4471	83.935	65.8221	51.4594	83.1766	49.6332	18.3313	54.3446	53.028	59.6276	59.4931	38.9246	55.6981	52.211	49.7723	50.0281	61.8061	48.3456	2.61222	2.23634	Z':				0.825985
73	d1	d	1	empty					H			47.5902	45.5273	49.2004	55.4607	45.0297	47.7735	49.6416	51.3299	50.1661	44.6129	50.417	49.7912	48.0207	59.6534	50.7294	59.8636	48.1276	66.3182	52.1774	51.1239	2.58381	2.0522
74	d2	d	2	empty					I			46.3479	33.3812	3.78152	49.5928	6.89754	47.407	58.5665	36.962	63.4843	49.7778	50.2385	52.6593	50.4569	50.1406	45.395	53.7941	50.07	49.2812	52.9465	44.3192	2.67868	2.47521	S/N:				18.7698
75	d3	d	3	Busulfan	246.292				J			46.0758	39.1991	46.4468	45.9625	50.6584	52.4922	58.1811	48.0382	48.9988	49.9251	55.1945	69.103	47.2852	51.6835	48.7328	55.3697	49.3844	12.0007	47.8456	15.8667	2.39265	2.32061
76	d4	d	4	Cyclophosphamide	261.09				K			47.3947	79.7953	8.45245	54.5107	49.3495	11.5699	54.936	49.5612	63.0728	37.2154	50.2463	49.4225	56.4253	60.0241	52.2662	49.7757	46.0246	46.8356	58.1494	48.2381	2.74477	2.24101
77	d5	d	5	Quinacrine HCl	472.879				L			48.4414	22.6132	48.9065	37.6993	69.5364	65.9512	50.5156	48.7831	77.0037	40.9194	49.9849	50.7369	3.94037	35.3105	51.2018	4.13026	49.1878	49.4295	49.5843	61.7498	2.25717	2.16677
78	d6	d	6	Ifosfamide	261.09				M			78.8379	52.8984	56.5132	53.9218	14.3722	50.1096	53.254	52.4383	40.307	60.4668	51.2784	52.6034	58.9598	51.9078	59.4362	55.9526	53.2365	50.7168	51.4335	70.6476	2.47385	2.12276
79	d7	d	7	Aspirin (Acetylsalicylic Acid)	180.157				N			48.2094	53.0755	50.1175	50.2217	82.5034	56.0487	50.7432	71.6954	50.7666	51.3454	51.8865	52.7113	54.0676	71.8864	55.7471	56.7071	51.2898	60.3113	49.5958	62.2035	2.8356	2.38616
80	d8	d	8	Anastrozole	293.37				O			49.7326	73.0304	61.818	47.1359	51.6834	52.5703	67.0767	24.5114	55.105	9.684	51.9135	53.1094	49.82	62.7093	58.7944	31.4818	62.2018	51.3814	48.4123	46.7577	2.47196	2.44532
81	d9	d	9	Iniparib (BSI-201, IND-71677)	292.032				P			47.7356	49.96	47.3772	37.405	58.1259	11.0559	48.0062	34.1376	52.2271	47.8289	58.7519	48.9003	50.3609	53.3973	50.6019	67.3148	52.0026	51.7554	49.8145	48.5521	2.22504	1.9586
82	d10	d	10	Mitotane	320.04
83	d11	d	11	TGX-221	364.449
84	d12	d	12	Oxaliplatin	397.29			Plate 1-duplicate (% inhibition)
85	d13	d	13	ABT-751	371.411					1	2	3	4	5	6	7	8	9	10	11	12	13	14	15	16	17	18	19	20	21	22	23	24
86	d14	d	14	Methotrexate	454.44				A			8.62609	43.6625	7.20571	53.448	4.04968	3.71729	17.1503	6.60988	-2.41298	-2.68462	-2.19553	-42.6645	-8.24209	-7.37838	0.702521	4.33695	6.10641	2.03274	7.1105	5.0325	100.529	100.314
87	d15	d	15	PF4800567 hydrochloride	396.272				B			68.6947	7.71064	7.87251	14.4492	9.06019	7.93662	72.1508	3.70291	-15.2177	2.16441	-6.95915	2.58853	1.43586	9.11475	16.1843	-22.1881	4.66973	8.13975	7.92525	13.5889	99.292	99.4467
88	d16	d	16	Pralatrexate	477.48				C			8.84174	-43.0884	2.75879	1.12284	30.8393	-9.58902	90.0498	-2.44881	-42.0696	-34.2296	-12.4832	2.0147	4.92334	-0.481256	-2.6217	-26.3844	9.72729	12.8415	-0.0619079	10.2355	99.2335	100.157
89	d17	d	17	Tandutinib	562.715				D			8.69258	7.81357	8.52317	4.49722	5.99513	3.83694	4.99918	17.8613	0.176825	11.2841	8.61833	17.3814	0.271831	14.1336	-8.53763	10.6869	5.51927	5.87224	10.3434	10.7632	99.9286	99.5221
90	d18	d	18	Mercaptopurine	152.18				E			6.5472	1.98195	1.84998	26.4389	-7.34215	-47.2654	2.4624	34.6497	34.0116	99.6038	-6.78071	64.3901	-5.75049	-0.392099	-5.127	-21.3861	-18.6822	-21.1239	46.1519	17.167	99.8471	99.7335
91	d19	d	19	Procarbazine hydrochloride	257.76				F			10.257	3.66932	4.38934	3.6635	-11.4736	1.3292	0.00745676	-12.9706	2.99004	6.80965	4.78288	6.6326	56.0994	0.101459	0.582087	1.59886	1.01487	3.5026	7.26536	64.0401	99.1051	100.433
92	d20	d	20	Floxuridine	246.19				G			-5.63738	16.0783	5.23102	-64.3058	-27.7853	1.17368	-62.7766	4.85577	67.9689	-4.64361	-1.98894	-15.2955	-15.0245	26.4473	-7.37262	-0.341814	4.57543	4.05968	-19.688	7.452	99.6628	100.421
93	d21	d	21	Gemcitabine hydrochloride	299.65				H			8.97503	13.1344	5.72846	-6.89397	14.1377	8.6054	4.83898	1.43472	3.78144	14.9781	3.27539	4.53733	8.10714	-15.3477	2.64555	-15.7714	7.89154	-28.7856	-0.274066	1.85011	99.7201	100.792
94	d22	d	22	Uracil mustard	252.1				I			11.4798	37.6243	97.3052	4.9373	91.0225	9.34439	-13.156	30.4045	-23.0717	4.56436	3.63535	-1.24561	3.19494	3.83275	13.4013	-3.53376	3.97508	5.56561	-1.82471	15.5702	99.5288	99.9391
95	d23	d	23	2,4-Pyridinedicarboxylic acid					J			12.0285	25.8938	11.2805	12.257	2.78883	-0.908788	-12.3789	8.07172	6.13488	4.26731	-6.35727	-34.4005	9.58998	0.72184	6.67129	-6.71055	5.3574	80.7331	8.46013	72.9381	100.106	100.251
96	d24	d	24	2,4-Pyridinedicarboxylic acid					K			9.36919	-55.9591	87.8873	-4.97843	5.42793	81.6017	-5.83598	5.0011	-22.2419	29.8935	3.61962	5.28073	-8.83889	-16.095	-0.453097	4.56852	12.1317	10.4965	-12.3152	7.66863	99.3956	100.411
97	e1	e	1	empty					L			7.25874	59.3354	6.32111	28.9177	-35.2744	-28.0457	3.07663	6.56978	-50.3305	22.4253	4.14667	2.63044	96.9849	33.7343	1.69303	96.602	5.75395	5.26658	4.95433	-19.5745	100.379	100.561
98	e2	e	2	empty					M			-54.0287	-1.72772	-9.01604	-3.79108	75.9515	3.89537	-2.44472	-0.799993	23.6599	-16.9877	1.53865	-1.13282	-13.9492	0.269697	-14.9096	-7.88569	-2.40937	2.67105	1.22585	-37.5148	99.9418	100.65
99	e3	e	3	PX-866_Sonolisib	525.598				N			7.72658	-2.0847	3.87931	3.66934	-61.4193	-8.07958	2.61784	-39.6276	2.57059	1.4036	0.312655	-1.35044	-4.08516	-40.0127	-7.47135	-9.40715	1.51568	-16.674	4.93117	-20.4894	99.2124	100.119
100	e4	e	4	I-BET151 (GSK1210151A)	415.453				O			4.65537	-42.3193	-19.7119	9.89102	0.722155	-1.06607	-30.315	55.5081	-6.1769	85.4042	0.258095	-2.15317	4.47926	-21.5091	-13.6157	41.4539	-20.4859	1.33093	7.31756	10.6536	99.9456	99.9993
101	e5	e	5	MK1775	500.607				P			8.68182	4.19693	9.4046	29.5111	-12.2678	82.638	8.13636	36.0992	-0.374223	8.49387	-13.53	6.3336	3.38851	-2.73369	2.90269	-30.7951	0.0783773	0.576857	4.49028	7.03553	100.443	100.981
102	e6	e	6	Motesanib Diphosphate (AMG-706)	471.454
103	e7	e	7	Epothilone B (Patupilone)	507.686
104	e8	e	8	LY2603618_Rabusertib	436.31
105	e9	e	9	AT9283	381.44
106	e10	e	10	ABT-869_Linifanib	375.407
107	e11	e	11	RAF265	518.423
108	e12	e	12	AT 101	518.562
109	e13	e	13	FK-866 HCl_Daporinad	427.973
110	e14	e	14	Estramustine sodium phosphate	564.35
111	e15	e	15	AZD4547	463.582
112	e16	e	16	Bexarotene	350.502
113	e17	e	17	PF-04691502	425.489
114	e18	e	18	Lapatinib, di-p-toluenesulfonate salt	925.455
115	e19	e	19	AC220_Quizartinib	633.589
116	e20	e	20	Dasatinib	488.007
117	e21	e	21	PLX4032_Vemurafenib	489.922
118	e22	e	22	Pilocarpine	244.719
119	e23	e	23	2,4-Pyridinedicarboxylic acid
120	e24	e	24	2,4-Pyridinedicarboxylic acid
121	f1	f	1	empty
122	f2	f	2	empty
123	f3	f	3	Pemetrexed	597.486
124	f4	f	4	Letrozole	285.3
125	f5	f	5	Arsenic(III) oxide	197.841
126	f6	f	6	Clofarabine	303.68
127	f7	f	7	Masitinib	498.649
128	f8	f	8	Fludarabine phosphate	365.21
129	f9	f	9	Bicalutamide	430.374
130	f10	f	10	Erlotinib hydrochloride	429.9
131	f11	f	11	Rofecoxib (Vioxx)	314.355
132	f12	f	12	Topotecan hydrochloride	457.91
133	f13	f	13	FG-4592	352.346
134	f14	f	14	Pemetrexed, Disodium salt, Heptahydrate	471.38
135	f15	f	15	GSK 650394	382.463
136	f16	f	16	Mechlorethamine hydrochloride	192.52
137	f17	f	17	XAV-939	312.31
138	f18	f	18	Methoxsalen	216.19
139	f19	f	19	Pomalidomide	273.25
140	f20	f	20	Cytarabine hydrochloride	279.7
141	f21	f	21	Megestrol acetate	384.51
142	f22	f	22	Tretinoin	300.44
143	f23	f	23	2,4-Pyridinedicarboxylic acid
144	f24	f	24	2,4-Pyridinedicarboxylic acid
145	g1	g	1	empty
146	g2	g	2	empty
147	g3	g	3	LY 333531 mesylate_Ruboxistaurin	564.657
148	g4	g	4	Lestaurtinib	441.487
149	g5	g	5	Plerixafor	502.79
150	g6	g	6	LY2784544_Gandotinib	469.949
151	g7	g	7	Everolimus	958.24
152	g8	g	8	KX2-391	431.536
153	g9	g	9	XL880 (Foretinib)	632.665
154	g10	g	10	LY2157299	369.428
155	g11	g	11	MGCD-265	517.597
156	g12	g	12	PF 431396	506.504
157	g13	g	13	Bimatoprost	415.574
158	g14	g	14	Goserelin acetate	1268.44
159	g15	g	15	Dacomitinib (monohydrate) (PF-00299804)	469.945
160	g16	g	16	Cisplatin aq	300.046
161	g17	g	17	BMS-754807	461.505
162	g18	g	18	Axitinib	386.473
163	g19	g	19	INK128	308.345
164	g20	g	20	Nilutamide	317.224
165	g21	g	21	NVP-LDE225 (Diphosphate salt)	485.507
166	g22	g	22	Metformin hydrochloride aq	165.625
167	g23	g	23	2,4-Pyridinedicarboxylic acid
168	g24	g	24	2,4-Pyridinedicarboxylic acid
169	h1	h	1	empty
170	h2	h	2	empty
171	h3	h	3	Pravastatin	424.534
172	h4	h	4	Zoledronic acid	272.09
173	h5	h	5	Valproic acid	166.196
174	h6	h	6	Enzalutamide	464.42
175	h7	h	7	Olaparib	434.471
176	h8	h	8	Lomustine	233.7
177	h9	h	9	CYT-387_Momelotinib	414.469
178	h10	h	10	Thalidomide	258.23
179	h11	h	11	Roscovitine_Selicilib	354.458
180	h12	h	12	Dexrazoxane	268.27
181	h13	h	13	Amonafide	283.331
182	h14	h	14	Lenalidomide	259.26
183	h15	h	15	Lomeguatrib	326.172
184	h16	h	16	Celecoxib	381.37
185	h17	h	17	Indibulin	389.839
186	h18	h	18	Lenvatinib	426.86
187	h19	h	19	Bortezomib	384.24
188	h20	h	20	Pazopanib hydrochloride	473.98
189	h21	h	21	Crizotinib	450.34
190	h22	h	22	Vandetanib	475.36
191	h23	h	23	2,4-Pyridinedicarboxylic acid
192	h24	h	24	2,4-Pyridinedicarboxylic acid
193	i1	i	1	empty
194	i2	i	2	empty
195	i3	i	3	Sotrastaurin	438.491
196	i4	i	4	Panobinostat	349.434
197	i5	i	5	ABT-199	868.447
198	i6	i	6	AZD2014	462.554
199	i7	i	7	PKC412_Midostaurin	569.641
200	i8	i	8	AS703026_Pimasertib	431.206
201	i9	i	9	LY2228820 (CP868569)	612.736
202	i10	i	10	JNJ 26854165 (Serdemetan)	328.419
203	i11	i	11	TAK-901	504.649
204	i12	i	12	AZ 3146	452.559
205	i13	i	13	2-methoxyestradiol (Panzem)	302.414
206	i14	i	14	Doxorubicin	579.983
207	i15	i	15	EMD1214063	492.583
208	i16	i	16	NVP-BEZ235_Dactolisib	469.548
209	i17	i	17	GSK2636771	433.431
210	i18	i	18	Irinotecan	586.689
211	i19	i	19	INCB018424 (free base, Ruxolitinib)	306.373
212	i20	i	20	AZD6244 (Selumetinib)	457.684
213	i21	i	21	Atorvastatin Ca	558.65
214	i22	i	22	S-trityl-L-cysteine, 40 mM	363.475
215	i23	i	23	2,4-Pyridinedicarboxylic acid
216	i24	i	24	2,4-Pyridinedicarboxylic acid
217	j1	j	1	empty
218	j2	j	2	empty
219	j3	j	3	Prednisolone	360.45
220	j4	j	4	Aminolevulinic acid hydrochloride	167.59
221	j5	j	5	Chloroquine diphosphate	469.796
222	j6	j	6	Azacitidine	244.21
223	j7	j	7	Vismodegib	421.292
224	j8	j	8	Trifluridine	296.2
225	j9	j	9	OSI-906_Linsitinib	421.504
226	j10	j	10	Pentostatin	268.27
227	j11	j	11	Tasocitinib_Tofacitinib	312.377
228	j12	j	12	Pipobroman	356.06
229	j13	j	13	17-DMAG (Alvespimycin)	616.756
230	j14	j	14	Sunitinib	398.47
231	j15	j	15	Stattic	211.191
232	j16	j	16	Imatinib	493.61
233	j17	j	17	Vatalanib	419.734
234	j18	j	18	Erismodegib	485.49
235	j19	j	19	Fluorouracil	130.08
236	j20	j	20	Vemurafenib	489.91
237	j21	j	21	Temozolomide	194.15
238	j22	j	22	Ixazomib citrate	517.13
239	j23	j	23	2,4-Pyridinedicarboxylic acid
240	j24	j	24	2,4-Pyridinedicarboxylic acid
241	k1	k	1	empty
242	k2	k	2	empty
243	k3	k	3	AG-014699_Rucaparib	421.365
244	k4	k	4	Canertinib	558.86
245	k5	k	5	Tubacin	721.869
246	k6	k	6	PF-2341066 (Crizotinib)	450.339
247	k7	k	7	Homoharringtonine	247.268
248	k8	k	8	Obatoclax Mesylate (GX15-070)	413.492
249	k9	k	9	Nutlin-3	581.494
250	k10	k	10	BIIB021	318.765
251	k11	k	11	TAK-733	504.232
252	k12	k	12	PF670462	410.318
253	k13	k	13	DCC-2036_Rebastinib	553.598
254	k14	k	14	Idarubicin HCl	533.958
255	k15	k	15	XL184_Cabozantinib	501.514
256	k16	k	16	Simvastatin	418.574
257	k17	k	17	MLN4924	443.522
258	k18	k	18	CI-994_Tacedinaline	269.304
259	k19	k	19	Dabrafenib Mesylate	615.661
260	k20	k	20	Abitrexate/Methotrexate	454.447
261	k21	k	21	NVP-AUY922	465.55
262	k22	k	22	Vorinostat	264.325
263	k23	k	23	2,4-Pyridinedicarboxylic acid
264	k24	k	24	2,4-Pyridinedicarboxylic acid
265	l1	l	1	empty
266	l2	l	2	empty
267	l3	l	3	Deferoxamine mesylate	656.793
268	l4	l	4	Tamoxifen citrate	563.65
269	l5	l	5	Methylprednisolone	374.477
270	l6	l	6	Temsirolimus	1030.29
271	l7	l	7	AP24534 (Ponatinib)	532.571
272	l8	l	8	Epirubicin hydrochloride	579.99
273	l9	l	9	CAL-101	415.432
274	l10	l	10	Teniposide	656.66
275	l11	l	11	Bosutinib	530.45
276	l12	l	12	Fulvestrant	606.75
277	l13	l	13	ABT-888 (Veliparib)	244.298
278	l14	l	14	Triethylenemelamine	204.23
279	l15	l	15	Belinostat (PXD101)	318.347
280	l16	l	16	Osimertinib	499.61
281	l17	l	17	ZSTK474	417.421
282	l18	l	18	Bleomycin sulfate	1512.61
283	l19	l	19	Amifostine	214.22
284	l20	l	20	Imiquimod	240.31
285	l21	l	21	Streptozocin	265.22
286	l22	l	22	Lapatinib	581.06
287	l23	l	23	2,4-Pyridinedicarboxylic acid
288	l24	l	24	2,4-Pyridinedicarboxylic acid
289	m1	m	1	empty
290	m2	m	2	empty
291	m3	m	3	PF 477736	419.489
292	m4	m	4	Lasofoxifene	413.561
293	m5	m	5	Carfilzomib	719.924
294	m6	m	6	Crenolanib	443.551
295	m7	m	7	Toremifene citrate	596.073
296	m8	m	8	Vincristine Sulfate (Oncovin)	923.04
297	m9	m	9	AT-406	561.727
298	m10	m	10	UCN-01	483.548
299	m11	m	11	(5Z)-7-Oxozeaenol	362.378
300	m12	m	12	CHR 2797_Tosedostat	406.479
301	m13	m	13	GDC-0980	498.606
302	m14	m	14	PD-0332991	484.001
303	m15	m	15	MK-2206	482.409
304	m16	m	16	Anagrelide	292.544
305	m17	m	17	BMS-911543	432.532
306	m18	m	18	Nilotinib	529.527
307	m19	m	19	GSK1120212_Trametinib	615.404
308	m20	m	20	Clafen (Cyclophosphamide, Endoxan)	261.083
309	m21	m	21	ARRY-162_MEK-162	441.233
310	m22	m	22	Gefitinib	446.907
311	m23	m	23	2,4-Pyridinedicarboxylic acid
312	m24	m	24	2,4-Pyridinedicarboxylic acid
313	n1	n	1	empty
314	n2	n	2	empty
315	n3	n	3	Thio-TEPA	189.217
316	n4	n	4	Paclitaxel	853.92
317	n5	n	5	Melphalan	305.199
318	n6	n	6	Melphalan hydrochloride	341.66
319	n7	n	7	Tipifarnib (Zarnestra)	489.4
320	n8	n	8	Cobimetinib	531.32
321	n9	n	9	Dinaciclib (SCH727965)	396.49
322	n10	n	10	Ceritinib	558.14
323	n11	n	11	GDC-0941_Pictilisib	513.635
324	n12	n	12	Abiraterone	349.51
325	n13	n	13	Decitabine (Dacogen)	228.208
326	n14	n	14	Ixabepilone	506.7
327	n15	n	15	Entinostat	376.416
328	n16	n	16	Daunorubicin hydrochloride	563.98
329	n17	n	17	DMSO
330	n18	n	18	Dactinomycin	1255.43
331	n19	n	19	Chlorambucil	304.22
332	n20	n	20	Valrubicin	723.64
333	n21	n	21	Bendamustine hydrochloride	394.73
334	n22	n	22	Cabazitaxel	835.94
335	n23	n	23	2,4-Pyridinedicarboxylic acid
336	n24	n	24	2,4-Pyridinedicarboxylic acid
337	o1	o	1	empty
338	o2	o	2	empty
339	o3	o	3	AZD 7762 hydrochloride	398.881
340	o4	o	4	BIBW2992 (Tovok)_Afatinib	485.944
341	o5	o	5	BI 6727_Volasertib	618.827
342	o6	o	6	MK-0752	442.902
343	o7	o	7	R406_Tamatinib	628.632
344	o8	o	8	BKM-120_Buparlisib	410.401
345	o9	o	9	SB 743921	553.524
346	o10	o	10	Auranofin	482.525
347	o11	o	11	JNJ-26481585_Quisinostat	394.479
348	o12	o	12	Mithramycin A	1085.16
349	o13	o	13	AZD1152-HQPA	507.57
350	o14	o	14	Perifosine aq/PBS	461.668
351	o15	o	15	GDC-0068	458.003
352	o16	o	16	Pazopanib	437.522
353	o17	o	17	ARQ 197_Tivantinib	369.424
354	o18	o	18	Sorafenib	464.82
355	o19	o	19	NVP-BGJ398	560.48
356	o20	o	20	Dexamethasone (Decadron)	392.467
357	o21	o	21	XL-147	448.519
358	o22	o	22	Capecitabine	359.354
359	o23	o	23	2,4-Pyridinedicarboxylic acid
360	o24	o	24	2,4-Pyridinedicarboxylic acid
361	p1	p	1	empty
362	p2	p	2	empty
363	p3	p	3	Hydroxyurea	76.055
364	p4	p	4	Palbociclib	447.54
365	p5	p	5	Aminoglutethimide	232.283
366	p6	p	6	Romidepsin	540.69
367	p7	p	7	PF-3845	456.469
368	p8	p	8	Plicamycin	1085.16
369	p9	p	9	Varespladib	380.4
370	p10	p	10	Vinorelbine tartrate	1079
371	p11	p	11	PAC-1	392.503
372	p12	p	12	Alectinib	482.62
373	p13	p	13	17-AAG (Tanespimycin, Geldanamycin)	560.644
374	p14	p	14	Omacetaxine mepesuccinate	545.63
375	p15	p	15	Prima-1 Met	199.25
376	p16	p	16	Etoposide	588.56
377	p17	p	17	DMSO
378	p18	p	18	Vinblastine sulfate	909.06
379	p19	p	19	DMSO
380	p20	p	20	Irinotecan hydrochloride	623.15
381	p21	p	21	DMSO
382	p22	p	22	Uridine triacetate	370.32
383	p23	p	23	2,4-Pyridinedicarboxylic acid
384	p24	p	24	2,4-Pyridinedicarboxylic acid

## Sheet: IC50 determinations
One set of IC50-curves representing one independent run of IC50-determinations
